# Supplementary material for: Early Permissiveness of Central Nervous System Cells to Measles Virus Infection Is Determined by Hyperfusogenicity and Interferon Pressure
Source: Viruses. 2023 Jan 13;15(1):229. doi: 10.3390/v15010229 (PMC9861295; doi:10.3390/v15010229)
Supplement: Supplementary file 1 [file viruses-15-00229-s001.zip]

Archive with 1 entries (1 files):
- viruses-1873195-supplementary.pdf
